# Supplementary material for: Improved mesophyll–bundle sheath connectivity is achieved via different mechanisms in C2 vs C4 Alternanthera
Source: New Phytol. 2026 Apr 27;250(6):3675–86. doi: 10.1111/nph.71218 (PMC13193408; doi:10.1111/nph.71218)
Supplement: Supplementary file 1 — Dataset S1 Mean mesophyll (M)–bundle sheath (BS) interfacing and communication data for each replicate plant. Dataset S2 Mean plasmodesmata density and shape complexity along the mesophyll–bundle sheath interface data collected across five replicate plants per each of five research species. [file NPH-250-3675-s002.xlsx]

## Sheet: READ ME
New Phytologist Supporting Information
Article title: Improved mesophyll-bundle sheath connectivity is achieved via different mechanisms in C2 versus C4 Alternanthera species
Authors: Hattie R. Roberts, Roxana Khoshravesh, George Rumble, Tamara Hernández-Verdeja, Marjorie R. Lundgren
Article acceptance date: 24 March 2026
Dataset S1
Column Heading	Data type	Units	Categories	Description
Species	Categorical	–	A. bettzickiana; A. sessilis; A. tenella; A. pungens; A. caracasana	Scientific name of the plant species.
Spp ID	Categorical	–	AB; AC; AP; AS; AT	Abbreviated species identifier (e.g., AB, AC, AP, AS, AT).
Pathway	Categorical	–	C₃, C₄, C₂	Photosynthetic pathway type (e.g., C₃, C₄, C₂).
Replicate	Categorical	–	R1; R2; R3; R4; R5	Biological replicate number for the species.
BS cell density	Numerical	cells µm⁻¹	NA	Number of bundle sheath (BS) cells per µm of vein length.
Individual BS cell length	Numerical	µm	NA	Average length of individual BS cells.
BS cell volume	Numerical	µm³ / vein length	NA	3D volume of BS cells per vein length
Vein density	Numerical	µm/µm2	NA	Total vein length per unit leaf area.
Interfacing M–BS surface area	Numerical	%	NA	Proportion of 2D bundle sheath cellular surface in direct contact with mesophyll tissue.
Pit field area per M–BS interface	Numerical	%	NA	Average area of pit fields (clusters of plasmodesmata) along M–BS interface.
Number of PD per individual pit field	Numerical	PD/pit field	NA	Number of plasmodesma per pit field, or plasmodesmata density.
Dataset S2
Column Heading	Data type	Units	Categories	Description
Species	Categorical	NA	A. bettzickiana; A. sessilis; A. tenella; A. pungens; A. caracasana	A. bettzickiana; A. sessilis; A. tenella; A. pungens; A. caracasana
Replicate	Categorical	NA	R1; R2; R3; R4; R5	Biological replicate number for the species. N=5 biological replicates.
Interface	Categorical	NA	I1; I2; I3; I4; I5	Technical replicate number for each biological replicate.
Pathway	Categorical	NA	C3 ; C2; C4	Photosynthetic pathway type (e.g., C₃, C₄, C₂).
Interface length	Numerical	µm	NA	Length of pit field interface
Pit field area per M–BS interface	Numerical	PD/pit field	NA	Number of plasmodesma per M-BS interfacing pit field
Pit field area per M–BS length	Numerical	PD µm⁻¹	NA	Number of plasmodesma per M-BS interfacing pit field length
PD type	Categorical	NA	simple; branched/complex	simple vs branched/complex plasmodesmata shape complexity

## Sheet: Dataset S1
Species	Spp ID	Pathway	Replicate	BS cell density	Individual BS cell length	BS Cell volume	Vein density	Interfacing M-BS surface area	Pit field area per M-BS interface	PD number per um M-BS interface
Alternanthera bettzickiana	AB	C3	R1	0.10127	98.7412	37130.5	4.34164	41.5628	8.46945	2.6
Alternanthera bettzickiana	AB	C3	R2	NA	NA	NA	5.15876	34.1647	7.8687	1.6
Alternanthera bettzickiana	AB	C3	R3	0.09112	109.741	28497.3	5.61345	39.0565	8.1021	2.2
Alternanthera bettzickiana	AB	C3	R4	NA	NA	NA	4.2791	35.7689	11.2678	1.8
Alternanthera bettzickiana	AB	C3	R5	0.16467	60.7286	NA	7.28297	40.8978	11.7064	1.4
Alternanthera sessilis	AS	C3	R1	0.10821	92.413	25931.5	6.48792	40.1115	7.35713	2.8
Alternanthera sessilis	AS	C3	R2	0.14114	70.85	17214.6	6.4941	40.3982	5.18545	3
Alternanthera sessilis	AS	C3	R3	NA	NA	92755.9	3.25322	NA	NA	1.6
Alternanthera sessilis	AS	C3	R4	0.11762	85.02	41301.6	4.79844	49.008	7.1	2.2
Alternanthera sessilis	AS	C3	R5	0.07052	141.801	12360.5	7.99424	33.9536	7.61935	1.4
Alternanthera tenella	AT	C2	R1	0.27758	36.0254	21943.2	11.6669	58.4841	12.0513	4.2
Alternanthera tenella	AT	C2	R2	0.15431	64.8062	12360.5	10.9386	63.2567	10.4753	4.2
Alternanthera tenella	AT	C2	R3	0.13173	75.9107	NA	9.14424	67.8204	10.3236	3.4
Alternanthera tenella	AT	C2	R4	0.18349	54.5	15271.9	9.55457	72.6074	11.9234	2.8
Alternanthera tenella	AT	C2	R5	0.21157	47.2653	11643.5	10.0478	70.6101	12.2662	5.4
Alternanthera caracasana	AC	C4	R1	0.35063	28.52	29668.2	5.12281	NA	39.6872	8
Alternanthera caracasana	AC	C4	R2	0.30532	32.7525	34612.5	5.98495	87.1855	43.5934	7.6
Alternanthera caracasana	AC	C4	R3	0.39188	25.5183	21568.4	5.87333	86.6883	35.9314	9.4
Alternanthera caracasana	AC	C4	R4	0.38073	26.2654	20623.9	5.42596	82.1713	43.8327	9.6
Alternanthera caracasana	AC	C4	R5	0.33373	29.9648	21791.1	5.90861	88.4365	44.474	9.6
Alternanthera pugens	AP	C4	R1	0.31359	31.8887	16231.4	7.67617	82.1165	23.8814	11.4
Alternanthera pugens	AP	C4	R2	0.16467	60.7286	36523.5	6.78013	78.9411	24.1464	4.2
Alternanthera pugens	AP	C4	R3	0.2917	34.2823	16093.9	8.2126	75.5715	25.7908	6.2
Alternanthera pugens	AP	C4	R4	0.23524	42.51	30083.9	7.17353	79.6294	27.7437	6.4
Alternanthera pugens	AP	C4	R5	0.21171	47.2333	28268.6	7.20609	81.7412	25.7951	7.2

## Sheet: Dataset S2
Species	Replicate	Interface	Pathway	Interface length	Pit field area per M–BS interface	Pit field area per M–BS interface length	PD Category
Alternanthera tenella	R1	I1	C2	15.951	4	0.250768	Branched / Complex
Alternanthera tenella	R1	I2	C2	12.203	3	0.245841	Branched / Complex
Alternanthera tenella	R1	I3	C2	16.065	2	0.124494	Branched / Complex
Alternanthera tenella	R1	I4	C2	25.718	4	0.155533	Branched / Complex
Alternanthera tenella	R1	I5	C2	17.27	8	0.463231	Branched / Complex
Alternanthera tenella	R2	I1	C2	54.281	2	0.0368453	Simple
Alternanthera tenella	R2	I2	C2	24.727	6	0.24265	Branched / Complex
Alternanthera tenella	R2	I3	C2	39.126	3	0.0766754	Branched / Complex
Alternanthera tenella	R2	I4	C2	21.995	8	0.363719	Branched / Complex
Alternanthera tenella	R2	I5	C2	17.804	2	0.112334	Branched / Complex
Alternanthera tenella	R3	I1	C2	10.544	2	0.189681	Branched / Complex
Alternanthera tenella	R3	I2	C2	12.317	6	0.487132	Branched / Complex
Alternanthera tenella	R3	I3	C2	16.59	5	0.301386	Branched / Complex
Alternanthera tenella	R3	I4	C2	10.516	2	0.190186	Simple
Alternanthera tenella	R3	I5	C2	13.287	2	0.150523	Branched / Complex
Alternanthera tenella	R4	I1	C2	8.949	5	0.558722	Branched / Complex
Alternanthera tenella	R4	I2	C2	20.273	3	0.14798	Simple
Alternanthera tenella	R4	I3	C2	7.345	2	0.272294	Branched / Complex
Alternanthera tenella	R4	I4	C2	8.756	1	0.114207	Branched / Complex
Alternanthera tenella	R4	I5	C2	20.097	3	0.149276	Branched / Complex
Alternanthera tenella	R5	I1	C2	10.255	3	0.29254	Simple
Alternanthera tenella	R5	I2	C2	9.356	2	0.213767	Simple
Alternanthera tenella	R5	I3	C2	4.968	4	0.805153	Branched / Complex
Alternanthera tenella	R5	I4	C2	23.595	8	0.339055	Branched / Complex
Alternanthera tenella	R5	I5	C2	14.95	10	0.668896	Branched / Complex
Alternanthera bettzickiana	R1	I1	C3	8.509	2	0.235045	Branched / Complex
Alternanthera bettzickiana	R1	I2	C3	5.563	2	0.359518	Simple
Alternanthera bettzickiana	R1	I3	C3	7.027	3	0.426925	Simple
Alternanthera bettzickiana	R1	I4	C3	6.755	3	0.444115	Simple
Alternanthera bettzickiana	R1	I5	C3	7.376	3	0.406725	Simple
Alternanthera bettzickiana	R2	I1	C3	5.358	2	0.373274	Simple
Alternanthera bettzickiana	R2	I2	C3	3.897	2	0.513215	Simple
Alternanthera bettzickiana	R2	I3	C3	11.025	1	0.0907029	Simple
Alternanthera bettzickiana	R2	I4	C3	4.646	1	0.215239	Simple
Alternanthera bettzickiana	R2	I5	C3	5.568	2	0.359195	Simple
Alternanthera bettzickiana	R3	I1	C3	4.73	1	0.211416	Branched / Complex
Alternanthera bettzickiana	R3	I2	C3	5.945	3	0.504626	Simple
Alternanthera bettzickiana	R3	I3	C3	6.297	3	0.476417	Branched / Complex
Alternanthera bettzickiana	R3	I4	C3	6.138	1	0.16292	Branched / Complex
Alternanthera bettzickiana	R3	I5	C3	10.132	3	0.296092	Branched / Complex
Alternanthera bettzickiana	R4	I1	C3	8.246	2	0.242542	Simple
Alternanthera bettzickiana	R4	I2	C3	9.395	1	0.10644	Branched / Complex
Alternanthera bettzickiana	R4	I3	C3	13.81	2	0.144823	Simple
Alternanthera bettzickiana	R4	I4	C3	8.46	1	0.118203	Simple
Alternanthera bettzickiana	R4	I5	C3	9.18	3	0.326797	Simple
Alternanthera bettzickiana	R5	I1	C3	4.482	2	0.446229	Simple
Alternanthera bettzickiana	R5	I2	C3	8.328	2	0.240154	Simple
Alternanthera bettzickiana	R5	I3	C3	6.093	1	0.164123	Branched / Complex
Alternanthera bettzickiana	R5	I4	C3	6.188	1	0.161603	Simple
Alternanthera bettzickiana	R5	I5	C3	7.822	1	0.127845	Simple
Alternanthera sessilis	R1	I1	C3	7.75	1	0.129032	Simple
Alternanthera sessilis	R1	I2	C3	7.616	2	0.262605	Branched / Complex
Alternanthera sessilis	R1	I3	C3	24.722	4	0.161799	Simple
Alternanthera sessilis	R1	I4	C3	10.29	2	0.194363	Branched / Complex
Alternanthera sessilis	R1	I5	C3	19.608	5	0.254998	Branched / Complex
Alternanthera sessilis	R2	I1	C3	6.099	3	0.491884	Simple
Alternanthera sessilis	R2	I2	C3	6.603	2	0.302893	Simple
Alternanthera sessilis	R2	I3	C3	5.753	3	0.521467	Simple
Alternanthera sessilis	R2	I4	C3	18.478	4	0.216474	Simple
Alternanthera sessilis	R2	I5	C3	21.015	3	0.142755	Simple
Alternanthera sessilis	R3	I1	C3	17.912	2	0.111657	Simple
Alternanthera sessilis	R3	I2	C3	22.114	1	0.0452202	Branched / Complex
Alternanthera sessilis	R3	I3	C3	15.472	2	0.129266	Branched / Complex
Alternanthera sessilis	R3	I4	C3	9.243	1	0.10819	Branched / Complex
Alternanthera sessilis	R3	I5	C3	12.123	2	0.164976	Simple
Alternanthera sessilis	R4	I1	C3	5.538	5	0.902853	Simple
Alternanthera sessilis	R4	I3	C3	17.086	1	0.0585274	Branched / Complex
Alternanthera sessilis	R4	I4	C3	13.77	1	0.0726216	Branched / Complex
Alternanthera sessilis	R4	I5	C3	20.263	2	0.0987021	Branched / Complex
Alternanthera sessilis	R4	I5	C3	6.869	2	0.291163	Simple
Alternanthera sessilis	R5	I1	C3	15.839	1	0.0631353	Simple
Alternanthera sessilis	R5	I2	C3	8.453	2	0.236602	Branched / Complex
Alternanthera sessilis	R5	I3	C3	13.967	2	0.143195	Branched / Complex
Alternanthera sessilis	R5	I4	C3	19.188	1	0.0521159	Branched / Complex
Alternanthera sessilis	R5	I5	C3	3.284	1	0.304507	Branched / Complex
Alternanthera caracasana	R1	I1	C4	18.244	10	0.548125	Branched / Complex
Alternanthera caracasana	R1	I2	C4	11.572	4	0.345662	Branched / Complex
Alternanthera caracasana	R1	I3	C4	4.709	6	1.27416	Branched / Complex
Alternanthera caracasana	R1	I4	C4	23.034	13	0.564383	Branched / Complex
Alternanthera caracasana	R1	I5	C4	12.954	7	0.540374	Branched / Complex
Alternanthera caracasana	R2	I1	C4	19.301	8	0.414486	Branched / Complex
Alternanthera caracasana	R2	I2	C4	21.3	8	0.375587	Branched / Complex
Alternanthera caracasana	R2	I3	C4	17.697	6	0.339041	Branched / Complex
Alternanthera caracasana	R2	I4	C4	24.087	13	0.53971	Branched / Complex
Alternanthera caracasana	R2	I5	C4	5.179	3	0.579262	Branched / Complex
Alternanthera caracasana	R3	I1	C4	27.03	6	0.221976	Branched / Complex
Alternanthera caracasana	R3	I2	C4	14.766	8	0.541785	Branched / Complex
Alternanthera caracasana	R3	I3	C4	12.654	10	0.790264	Branched / Complex
Alternanthera caracasana	R3	I4	C4	39.962	6	0.150143	Branched / Complex
Alternanthera caracasana	R3	I5	C4	20.058	17	0.847542	Branched / Complex
Alternanthera caracasana	R4	I1	C4	15.739	7	0.444755	Branched / Complex
Alternanthera caracasana	R4	I2	C4	10.764	3	0.278707	Branched / Complex
Alternanthera caracasana	R4	I3	C4	20.634	13	0.630028	Branched / Complex
Alternanthera caracasana	R4	I4	C4	7.498	10	1.33369	Branched / Complex
Alternanthera caracasana	R4	I5	C4	11.414	15	1.31418	Branched / Complex
Alternanthera caracasana	R5	I1	C4	8.636	6	0.694766	Branched / Complex
Alternanthera caracasana	R5	I2	C4	15.996	11	0.687672	Branched / Complex
Alternanthera caracasana	R5	I3	C4	9.868	10	1.01338	Branched / Complex
Alternanthera caracasana	R5	I4	C4	17.339	14	0.807428	Branched / Complex
Alternanthera caracasana	R5	I5	C4	7.27	7	0.962861	Branched / Complex
Alternanthera pungens	R1	I1	C4	6.819	6	0.879894	Branched / Complex
Alternanthera pungens	R1	I2	C4	10.068	9	0.893921	Branched / Complex
Alternanthera pungens	R1	I3	C4	7.882	18	2.28368	Branched / Complex
Alternanthera pungens	R1	I4	C4	7.801	17	2.17921	Branched / Complex
Alternanthera pungens	R1	I5	C4	15.461	7	0.452752	Branched / Complex
Alternanthera pungens	R2	I1	C4	8.645	5	0.578369	Branched / Complex
Alternanthera pungens	R2	I2	C4	5.05	3	0.594059	Branched / Complex
Alternanthera pungens	R2	I3	C4	9.049	7	0.773566	Branched / Complex
Alternanthera pungens	R2	I4	C4	5.791	3	0.518045	Branched / Complex
Alternanthera pungens	R2	I5	C4	7.952	3	0.377264	Branched / Complex
Alternanthera pungens	R3	I1	C4	8.962	4	0.446329	Branched / Complex
Alternanthera pungens	R3	I2	C4	7.6	7	0.921053	Branched / Complex
Alternanthera pungens	R3	I3	C4	12.764	11	0.861799	Branched / Complex
Alternanthera pungens	R3	I4	C4	5.224	6	1.14855	Branched / Complex
Alternanthera pungens	R3	I5	C4	6.243	3	0.480538	Branched / Complex
Alternanthera pungens	R4	I1	C4	12.517	9	0.719022	Branched / Complex
Alternanthera pungens	R4	I2	C4	11.942	5	0.41869	Branched / Complex
Alternanthera pungens	R4	I3	C4	9.307	4	0.429784	Simple
Alternanthera pungens	R4	I4	C4	7.006	5	0.713674	Branched / Complex
Alternanthera pungens	R4	I5	C4	11.365	9	0.791905	Branched / Complex
Alternanthera pungens	R5	I1	C4	7.218	9	1.24688	Branched / Complex
Alternanthera pungens	R5	I2	C4	7.15	9	1.25874	Branched / Complex
Alternanthera pungens	R5	I3	C4	10.539	5	0.474428	Branched / Complex
Alternanthera pungens	R5	I4	C4	6.466	7	1.08259	Simple
Alternanthera pungens	R5	I5	C4	7.453	6	0.805045	Branched / Complex
